# Supplementary material for: Response of Atalantia buxifolia to Salt Stress Based on Physiological and Transcriptome Analysis
Source: Biology (Basel). 2025 Dec 30;15(1):65. doi: 10.3390/biology15010065 (PMC12784857; doi:10.3390/biology15010065)
Supplement: Supplementary file 1 [file biology-15-00065-s001.zip]

Archive with 1 entries (1 files):
- biology-3994369-supplementary.pdf
